# Supplementary material for: Two new species of Urothoe (Crustacea, Amphipoda, Gammaridea) from the East Johor Islands Archipelago, Malaysia
Source: Zookeys. 2011 Mar 24;(87):43–62. doi: 10.3897/zookeys.87.817 (PMC3082998; doi:10.3897/zookeys.87.817)
Supplement: XML Treatment for Urothoe [file zookeys.87.817-treatment1.xml]

<!DOCTYPE tp:taxon-treatment
  PUBLIC "-//TaxonX//DTD Taxonomic Treatment Publishing DTD v0 20100105//EN" "tax-treatment-NSO.dtd">
<tp:taxon-treatment xmlns:tp="http://www.plazi.org/taxpub"><tp:treatment-meta><mixed-citation publication-type="journal"><person-group><name><surname>Azman</surname><given-names>B.A.R.</given-names></name><name><surname>Melvin</surname><given-names>C.W.H.</given-names></name></person-group><article-title>Two new species of <italic>Urothoe</italic> (Crustacea, Amphipoda, Gammaridea) from the East Johor Islands Archipelago, Malaysia</article-title><source>Zookeys</source><day>24</day><month>3</month><year>2011</year><volume>2011</volume><issue>87</issue><fpage>43</fpage><lpage>62</lpage><pub-id pub-id-type="doi">10.3897/zookeys.87.817</pub-id></mixed-citation></tp:treatment-meta><tp:nomenclature><tp:taxon-name>
                            <tp:taxon-name-part taxon-name-part-type="genus">Urothoe</tp:taxon-name-part>
                        </tp:taxon-name><tp:taxon-authority>Dana, 1852</tp:taxon-authority></tp:nomenclature><tp:treatment-sec sec-type="Type species"><title>Type species.</title><p><italic><tp:taxon-name>Urothoe irrostratus</tp:taxon-name></italic> Dana, 1853, original designation.</p></tp:treatment-sec><tp:treatment-sec sec-type="Diagnosis"><title>Diagnosis.</title><p>Molar process moderately to strongly developed. Gnathopods weak, subequal, variously subchelate. Pereopod 5 distinctly 7-segmented. Pereopods 6 and 7 subsimilar in form and size, strongly fossorial. Pereopod 7 not of phoxocephalid form, <!--PageBreak-->basis not shield-like. Abdomen not sharply narrowing or flexed at urosome. Uropod 3 rami subequal; long and slender. Telson deeply cleft.</p></tp:treatment-sec><tp:treatment-sec sec-type="Species composition"><title>Species composition.</title><p><italic><tp:taxon-name>Urothoe</tp:taxon-name></italic> contains fourty-five species: <italic><tp:taxon-name>Urothoe abbreviata</tp:taxon-name></italic> Sars, 1879; <italic><tp:taxon-name>Urothoe atlantica</tp:taxon-name></italic> Bellan-Santini &amp; Menioui, 2004; <italic><tp:taxon-name>Urothoe bairdii</tp:taxon-name></italic> Bate, 1862; <italic><tp:taxon-name>Urothoe brevicornis</tp:taxon-name></italic> Bate, 1862; <italic><tp:taxon-name>Urothoe carda</tp:taxon-name></italic> Imbach, 1969; <italic><tp:taxon-name>Urothoe chosani</tp:taxon-name></italic> Hirayama, 1992; <italic><tp:taxon-name>Urothoe corsica</tp:taxon-name></italic> Bellan-Santini, 1965; <italic><tp:taxon-name>Urothoe convexa</tp:taxon-name></italic> Kim &amp; Kim, 1992; <italic><tp:taxon-name>Urothoe coxalis</tp:taxon-name></italic> Griffiths, 1974; <italic><tp:taxon-name>Urothoe cuspis</tp:taxon-name></italic> <xref ref-type="bibr" rid="B31">Imbach 1969</xref>; <italic><tp:taxon-name>Urothoe dentata</tp:taxon-name></italic> Schellenberg, 1925; <italic><tp:taxon-name>Urothoe denticulata</tp:taxon-name></italic> Gurjanova, 1951; <italic><tp:taxon-name>Urothoe elegans</tp:taxon-name></italic> Bate, 1857; <italic><tp:taxon-name>Urothoe elizae</tp:taxon-name></italic> Cooper &amp; Fincham, 1974; <italic><tp:taxon-name>Urothoe falcata</tp:taxon-name></italic> Schellenberg, 1931; <italic><tp:taxon-name>Urothoe gelasina</tp:taxon-name></italic> Imbach, 1969; <italic><tp:taxon-name>Urothoe gelasina ambigua</tp:taxon-name></italic> Hirayama, 1988; <italic><tp:taxon-name>Urothoe grimaldii</tp:taxon-name></italic> Chevreux, 1895; <italic><tp:taxon-name>Urothoe grimaldii japonica</tp:taxon-name></italic> Hirayama, 1988; <italic><tp:taxon-name>Urothoe irrostrata</tp:taxon-name></italic> Dana, 1853; <italic><tp:taxon-name>Urothoe hesperiae</tp:taxon-name></italic> Conradi, Lopez-Gonzalez &amp; Bellan-Santini 1995; <italic><tp:taxon-name>Urothoe intermedia</tp:taxon-name></italic> Bellan-Santini &amp; Ruffo, 1986; <italic><tp:taxon-name>Urothoe latifrons</tp:taxon-name></italic> <xref ref-type="bibr" rid="B40">Ren 1991</xref>; <italic><tp:taxon-name>Urothoe leone</tp:taxon-name></italic> Reid, 1951; <italic><tp:taxon-name>Urothoe marina</tp:taxon-name></italic> (Bate, 1857); <italic><tp:taxon-name>Urothoe marionis</tp:taxon-name></italic> Bellan-Santini &amp; Ledoyer, 1986; <italic><tp:taxon-name>Urothoe oniscoides</tp:taxon-name></italic> (K.H. Barnard, 1932); <italic><tp:taxon-name>Urothoe orientalis</tp:taxon-name></italic> Gurjanova, 1938; <italic><tp:taxon-name>Urothoe pestai</tp:taxon-name></italic> Spandl, 1923; <italic><tp:taxon-name>Urothoe pinnata</tp:taxon-name></italic> K.H. Barnard, 1955; <italic><tp:taxon-name>Urothoe platydactyla</tp:taxon-name></italic> Rabindranath, 1971; <italic><tp:taxon-name>Urothoe platypoda</tp:taxon-name></italic> Griffiths, 1974; <italic><tp:taxon-name>Urothoe poseidonis</tp:taxon-name></italic> Reibisch, 1905; <italic><tp:taxon-name>Urothoe poucheti</tp:taxon-name></italic> Chevreux, 1888; <italic><tp:taxon-name>Urothoe pulchella</tp:taxon-name></italic> (Costa, 1853); <italic><tp:taxon-name>Urothoe rotundifrons</tp:taxon-name></italic> J.L. Barnard, 1962; <italic><tp:taxon-name>Urothoe ruber</tp:taxon-name></italic> Giles, 1888; <italic><tp:taxon-name>Urothoe serrulidactyla</tp:taxon-name></italic> K.H. Barnard, 1955; <italic><tp:taxon-name>Urothoe sibuensis</tp:taxon-name></italic> sp. n.; <italic><tp:taxon-name>Urothoe spinidigitus</tp:taxon-name></italic> Walker, 1904; <italic><tp:taxon-name>Urothoe tinggiensis</tp:taxon-name></italic> sp. n.; <italic><tp:taxon-name>Urothoe tumorosa</tp:taxon-name></italic> Griffiths, 1974; <italic><tp:taxon-name>Urothoe varvarini</tp:taxon-name></italic> Gurjanova, 1953; <italic><tp:taxon-name>Urothoe vemae</tp:taxon-name></italic> J.L. Barnard, 1962; <italic><tp:taxon-name>Urothoe wellingtonensis</tp:taxon-name></italic> Cooper, 1974.</p></tp:treatment-sec><tp:treatment-sec sec-type="Remarks"><title>Remarks.</title><p>Dana established the genus <italic><tp:taxon-name>Urothoe</tp:taxon-name></italic> in 1852 with the description of <italic><tp:taxon-name>Urothoe irrostrata</tp:taxon-name></italic>, which was originally classified under the family <tp:taxon-name>Haustoriidae</tp:taxon-name>. However, in 1978, Bousfield did a thorough revision on the phylogenetic classification of the genus <italic><tp:taxon-name>Urothoe</tp:taxon-name></italic> and it was decided that the genus <italic><tp:taxon-name>Urothoe</tp:taxon-name></italic> was to be moved to the <tp:taxon-name>Urothoidae</tp:taxon-name> family. The genus <italic><tp:taxon-name>Urothoe</tp:taxon-name></italic> is closely related to <italic><tp:taxon-name>Urothoides</tp:taxon-name></italic> Stebbing, 1891, but differs in not presenting the phoxocephalid-like protruding shield of basis on pereopod 7 (<xref ref-type="bibr" rid="B5">Barnard and Drummond 1979</xref>). There are about 45 species of <italic><tp:taxon-name>Urothoe</tp:taxon-name></italic> recorded to date (including the two present species), ten species were found from the South China Sea while the others were recorded from the waters of northeast Atlantic, Mediterranean Sea, New Zealand, Japan, Korea, South Africa, Australia and the North East Atlantic.</p></tp:treatment-sec><tp:taxon-treatment><tp:treatment-meta><mixed-citation publication-type="journal"><person-group><name><surname>Azman</surname><given-names>B.A.R.</given-names></name><name><surname>Melvin</surname><given-names>C.W.H.</given-names></name></person-group><article-title>Two new species of <italic>Urothoe</italic> (Crustacea, Amphipoda, Gammaridea) from the East Johor Islands Archipelago, Malaysia</article-title><source>Zookeys</source><day>24</day><month>3</month><year>2011</year><volume>2011</volume><issue>87</issue><fpage>43</fpage><lpage>62</lpage><pub-id pub-id-type="doi">10.3897/zookeys.87.817</pub-id></mixed-citation></tp:treatment-meta><tp:nomenclature><tp:taxon-name>
		                            <tp:taxon-name-part taxon-name-part-type="genus">Urothoe</tp:taxon-name-part>
		                            <tp:taxon-name-part taxon-name-part-type="species">sibuensis</tp:taxon-name-part>
		                        		<object-id xmlns:xlink="http://www.w3.org/1999/xlink" xlink:type="simple">urn:lsid:zoobank.org:act:05F15CE6-9C13-4481-B623-A7D9F2F1A41D</object-id>
		                        </tp:taxon-name><tp:taxon-status xmlns:xlink="http://www.w3.org/1999/xlink" xlink:type="simple">sp. n.</tp:taxon-status><xref ref-type="fig" rid="F2">Figs 2A</xref><xref ref-type="fig" rid="F3"/><xref ref-type="fig" rid="F4"/><xref ref-type="fig" rid="F5"/><xref ref-type="fig" rid="F6">–2E</xref></tp:nomenclature><tp:treatment-sec sec-type="Type material"><title>Type material.</title><p>Holotype, male, 2.9 mm, UKMMZ-1394, seagrass area (<italic><tp:taxon-name>Halophila ovalis</tp:taxon-name></italic>, <italic><tp:taxon-name>Halodule uninervis</tp:taxon-name></italic>, <italic><tp:taxon-name>Cymadocea serrulata</tp:taxon-name></italic>, <italic><tp:taxon-name>Halophila spinulosa</tp:taxon-name></italic>) of Pulau Sibu, Johor, 2°13'55"N, 104°3'14"E, vertical haul plankton net (100 µm), 8 m, B.A.R. Azman, Melvin, C.W.H., Yoshida, T., 16 October 2008 (UKM I.D. 9047). Paratypes: 8 males, UKMMZ-1396, same station data.</p></tp:treatment-sec><tp:treatment-sec sec-type="Type locality"><title>Type locality.</title><p>Pulau Sibu, Johor, Malaysia, South China Sea.</p></tp:treatment-sec><tp:treatment-sec sec-type="Etymology"><title>Etymology.</title><p>This species is named after the type locality, Pulau Sibu, Johor.</p><fig id="F2" position="float" orientation="portrait"><label>Figure 2a.</label><caption><p><italic><tp:taxon-name>Urothoe sibuensis</tp:taxon-name></italic> sp. n., holotype, male, (UKMMZ-1394), 2.9 mm. Pulau Sibu, Johor, South China Sea.</p></caption><graphic xmlns:xlink="http://www.w3.org/1999/xlink" xlink:href="ZooKeys-087-043-g002.jpg" xlink:type="simple" position="float" orientation="portrait"/></fig></tp:treatment-sec><tp:treatment-sec sec-type="Description"><title>Description.</title><p>Based on holotype male, 2.9 mm, UKMMZ-1394.<!--PageBreak--></p><sec sec-type="Head"><title>Head</title><p>subequal in length to pereonite 1 – 3 combined, rostrum absent, lateroventral cephalic lobe less pronounced. <italic>Eyes</italic> present, well-developed, elliptic shape and large, lateral cephalic lobe of eye advanced slightly forward. <italic>Antenna 1</italic> shorter than antenna 2; peduncular article 1 slightly longer than article 2, provided with a band of setae on anterior margin; main flagellum with about 7 articles, distinctively shorter than peduncle; accessory flagellum biarticulate. <italic>Antenna 2</italic> about as long as body length; peduncle article 4 about twice as broad as long; gland cone absent; peduncular article 4 with robust setae along anterior margin; peduncular article 4 about as long as peduncular article 5; calceoli present; flagellum with about 30 articles. <italic>Upper lip</italic> semicircular. <italic>Lower lip</italic> inner plate large, shoulders broad, mandibular process significantly winged outward. <italic>Maxilla 1</italic> inner plate with one plumose setae apically; outer plate biarticulate, one setae and one plumose setae apically; palp with10 robust setae apically. <italic>Maxilla 2</italic> inner and outer plate covered with pinnate and simple setae apically. <italic>Mandible</italic> with molar semicircular and not well-developed; incisors smooth. <italic>Maxilliped</italic> inner plate elongated, bearing two blunt robust setae; outer plate suboval, with about 8 robust setae; palp 4-articulate, first article subquadrate, second article the widest, strongly setose on the inner margin, third article subtriangular, with several long setae; fourth article small and slender.</p></sec><sec sec-type="Pereon"><title>Pereon</title><p><italic>Gnathopod 1</italic> coxa subrectangular, narrow; basis elongate, posterior margin with several long and short setae; ischium subtriangular with several short setae along posterior margin; merus semicylindrical; carpus longer than propodus, about twice as broad as long, posterior margin densely setose; propodus slightly expanded distally; palm with several setae; dactylus large with setae at base. <italic>Gnathopod 2</italic> coxa expanded ventrally; basis elongate with several long setae along posterior margin; ischium subtriangular with several long setae along posterior margin; merus subtriangular with rarely long and short setae present; carpus broad, longer than propodus, propodus subtriangular; dactylus similar to the dactylus of gnathopod 1.</p><!--PageBreak--><!--PageBreak--><!--PageBreak--><!--PageBreak--><!--PageBreak--><p><italic>Pereopod 3 – 4</italic> almost homopodous except pereopod 3 slightly broader than pereopod 4. <italic>Pereopod 3</italic> coxa slightly expanding ventrally, basis elongate with few long setae at distal end of posterior margin; ischium broader than long with few long setae; merus twice as long as carpus, posterior margin with dense setae and several plumose setae; carpus subquadrate, several setae, plumose setae and robust setae present; propodus narrow, armed with several robust setae along posterior margin; dactylus nodulate. <italic>Pereopod 4</italic> coxa subtriangular; basis elongate, few long setae with a plumose setae; ischium rarely setose; merus elongate, setose at posterior margin; carpus covered with several robust setae, setae and plumose setae; propodus narrow, with several robust setae; dactylus nodulate. <italic>Pereopod 5</italic> coxa bilobial; basis expanding backward, several setae in the notch of posterior margin, several plumose setae situated distally; ischium wider than long; merus wider than long provided with transverse rows of robust setae medially and distally, several long plumose setae distally; carpus subequal of length and width, provided with traverse rows of spines medially and distally, several long plumose setae distally; propodus provided with 3 traverse rows of robust setae ventrally and 2 transverse rows of robust setae posteriorly, several long plumose setae medially; dactylus nodulate. <italic>Pereopods 6 – 7</italic> slender from basis to propodus except for dactylus of pereopod 6 nodulate whereas dactylus of pereopod 7 slender and smooth, basis rounded posteriorly.</p></sec><sec sec-type="Pleon"><title>Pleon</title><p><italic>Pleopods 1–3</italic> peduncle distinctly longer than broad; biramous, multiarticulate. <italic>Uropod 1</italic> peduncle with two rows of robust setae; rami subequal in length with long robust setae medially. <italic>Uropod 2</italic> peduncle provided with several robust setae; rami subequal in length, outer ramus with a long robust setae medially and a distal setae. <italic>Uropod 3</italic> well developed; both rami with long plumose setae; outer ramus 2 biarticulate; inner ramus shorter than outer ramus. <italic>Telson</italic> about 5/6 cleft; both lobes with robust setae apically and few setae medially and distally.</p><fig id="F3" position="float" orientation="portrait"><label>Figure 2b.</label><caption><p><italic><tp:taxon-name>Urothoe sibuensis</tp:taxon-name></italic> sp. n., holotype, male, (UKMMZ-1394), 2.9 mm. Pulau Sibu, Johor, South China Sea. All scales represent 0.1 mm.</p></caption><graphic xmlns:xlink="http://www.w3.org/1999/xlink" xlink:href="ZooKeys-087-043-g003.jpg" xlink:type="simple" position="float" orientation="portrait"/></fig><fig id="F4" position="float" orientation="portrait"><label>Figure 2c.</label><caption><p><italic><tp:taxon-name>Urothoe sibuensis</tp:taxon-name></italic> sp. n., holotype, male, (UKMMZ-1394), 2.9 mm. Pulau Sibu, Johor, South China Sea. All scales represent 0.05 mm.</p></caption><graphic xmlns:xlink="http://www.w3.org/1999/xlink" xlink:href="ZooKeys-087-043-g004.jpg" xlink:type="simple" position="float" orientation="portrait"/></fig><fig id="F5" position="float" orientation="portrait"><label>Figure 2d.</label><caption><p><italic><tp:taxon-name>Urothoe sibuensis</tp:taxon-name></italic> sp. n., holotype, male, (UKMMZ-1394), 2.9 mm. Pulau Sibu, Johor, South China Sea. All scales represent 0.1 mm.</p></caption><graphic xmlns:xlink="http://www.w3.org/1999/xlink" xlink:href="ZooKeys-087-043-g005.jpg" xlink:type="simple" position="float" orientation="portrait"/></fig><fig id="F6" position="float" orientation="portrait"><label>Figure 2e.</label><caption><p><italic><tp:taxon-name>Urothoe sibuensis</tp:taxon-name></italic> sp. n., holotype, male, (UKMMZ-1394), 2.9 mm. Pulau Sibu, Johor, South China Sea. All scales represent 0.05 mm.</p></caption><graphic xmlns:xlink="http://www.w3.org/1999/xlink" xlink:href="ZooKeys-087-043-g006.jpg" xlink:type="simple" position="float" orientation="portrait"/></fig></sec></tp:treatment-sec><tp:treatment-sec sec-type="Remarks"><title>Remarks.</title><p><italic><tp:taxon-name>Urothoe sibuensis</tp:taxon-name></italic> is very closely related to the ‘elegans’ group, defined by J.L. <xref ref-type="bibr" rid="B4">Barnard (1962)</xref>, which included twenty other <italic><tp:taxon-name>Urothoe</tp:taxon-name></italic> species. This group of species is characterized by having similar gnathopods 1 – 2 with short and stout propodus expanded into poorly defined palms. Despite of that, detectable distinctions of morphological characters are found between the present species and the members of this group. As such, <italic><tp:taxon-name>Urothoe sibuensis</tp:taxon-name></italic> differs in not having defining robust setae in propodus of gnathopods 1 – 2 (defining robust setae present in <italic><tp:taxon-name>Urothoe gelasina</tp:taxon-name></italic>, <italic><tp:taxon-name>Urothoe gelasina ambigua</tp:taxon-name></italic>, <italic><tp:taxon-name>Urothoe poucheti</tp:taxon-name></italic>, <italic><tp:taxon-name>Urothoe varvarini</tp:taxon-name></italic>), the antenna 2 significantly longer than antenna 1 (antenna subequal in length in <italic><tp:taxon-name>Urothoe bairdii</tp:taxon-name></italic>, <italic><tp:taxon-name>Urothoe brevicornis</tp:taxon-name></italic>, <italic><tp:taxon-name>Urothoe hesperiae</tp:taxon-name></italic>, <italic><tp:taxon-name>Urothoe intermedia</tp:taxon-name></italic>, <italic><tp:taxon-name>Urothoe marina</tp:taxon-name></italic>), epimeron 3 smooth (epimeron 3 having distinct tooth in <italic><tp:taxon-name>Urothoe chosani</tp:taxon-name></italic>, <italic><tp:taxon-name>Urothoe dentata</tp:taxon-name></italic>, <italic><tp:taxon-name>Urothoe denticulata</tp:taxon-name></italic>, <italic><tp:taxon-name>Urothoe marionis</tp:taxon-name></italic>), presence of eyes (absence of eyes in <italic><tp:taxon-name>Urothoe abbreviata</tp:taxon-name></italic>, <italic><tp:taxon-name>Urothoe latifrons</tp:taxon-name></italic>, <italic><tp:taxon-name>Urothoe vemae</tp:taxon-name></italic>), merus and carpus of pereopod 5 are both subequal in width (merus is wider than carpus of pereopod 5 in <italic><tp:taxon-name>Urothoe pulchella</tp:taxon-name></italic>, <italic><tp:taxon-name>Urothoe spinidigitus</tp:taxon-name></italic>), epimeron 2 having several plumose setae (epimeron 2 naked in <italic><tp:taxon-name>Urothoe elegans</tp:taxon-name></italic>) and a less pronounced cephalic lobe (lateroventral cephalic corner of <italic><tp:taxon-name>Urothoe corsica</tp:taxon-name></italic> produced and upturned).</p><p>The present species is especially close to <italic><tp:taxon-name>Urothoe spinidigitus</tp:taxon-name></italic> Walker, 1904. It differs from <italic><tp:taxon-name>Urothoe spinidigitus</tp:taxon-name></italic> by the absence of rostrum in the present species (small rostrum present in <italic><tp:taxon-name>Urothoe spinidigitus</tp:taxon-name></italic>) and the absence of defining palmar spines in both <!--PageBreak-->gnathopods. The dactylus of pereopod 5 in Walker’s species bears 4 short and 4 long robust setae whereas <italic><tp:taxon-name>Urothoe sibuensis</tp:taxon-name></italic> possesses a nodulate dactylus in its pereopod 5. The subequal merus and carpus of pereopod 5 in the present species clearly distinguish it from <italic><tp:taxon-name>Urothoe spinidigitus</tp:taxon-name></italic> that has carpus twice as broad as merus.</p></tp:treatment-sec><tp:treatment-sec sec-type="Distribution"><title>Distribution.</title><p><italic>Malaysia</italic>. Johor, Pulau Sibu.</p></tp:treatment-sec></tp:taxon-treatment><tp:taxon-treatment><tp:treatment-meta><mixed-citation publication-type="journal"><person-group><name><surname>Azman</surname><given-names>B.A.R.</given-names></name><name><surname>Melvin</surname><given-names>C.W.H.</given-names></name></person-group><article-title>Two new species of <italic>Urothoe</italic> (Crustacea, Amphipoda, Gammaridea) from the East Johor Islands Archipelago, Malaysia</article-title><source>Zookeys</source><day>24</day><month>3</month><year>2011</year><volume>2011</volume><issue>87</issue><fpage>43</fpage><lpage>62</lpage><pub-id pub-id-type="doi">10.3897/zookeys.87.817</pub-id></mixed-citation></tp:treatment-meta><tp:nomenclature><tp:taxon-name>
		                            <tp:taxon-name-part taxon-name-part-type="genus">Urothoe</tp:taxon-name-part>
		                            <tp:taxon-name-part taxon-name-part-type="species">tinggiensis</tp:taxon-name-part>
		                        		<object-id xmlns:xlink="http://www.w3.org/1999/xlink" xlink:type="simple">urn:lsid:zoobank.org:act:806054F6-4A04-4F49-B13C-1A80B65A11C7</object-id>
		                        </tp:taxon-name><tp:taxon-status xmlns:xlink="http://www.w3.org/1999/xlink" xlink:type="simple">sp. n.</tp:taxon-status><xref ref-type="fig" rid="F7">Figs 3A</xref><xref ref-type="fig" rid="F8"/><xref ref-type="fig" rid="F9"/><xref ref-type="fig" rid="F10"/><xref ref-type="fig" rid="F11">3E</xref></tp:nomenclature><tp:treatment-sec sec-type="Type material"><title>Type material.</title><p>Holotype, female, 2.0 mm, UKMMZ-1399, muddy-sand substrate of Pulau Tinggi, 2°16'51.70"N, 104°7'15.96"E, airlift suction sampler, 9 m, B.A.R. Azman, C.W.H. Melvin, J.H.C. Lim, 19 July 2007, UKM I.D. 8632. Paratype: 4 females UKMMZ-1401, same station data.</p><fig id="F7" position="float" orientation="portrait"><label>Figure 3a.</label><caption><p><italic><tp:taxon-name>Urothoe tinggiensis</tp:taxon-name></italic> sp. n., holotype, female, (UKMMZ-1399), 2.0 mm. Pulau Tinggi, Johor, South China Sea.</p></caption><graphic xmlns:xlink="http://www.w3.org/1999/xlink" xlink:href="ZooKeys-087-043-g007.jpg" xlink:type="simple" position="float" orientation="portrait"/></fig></tp:treatment-sec><tp:treatment-sec sec-type="Type locality"><title>Type locality.</title><p>Pulau Tinggi, Johor, Malaysia, South China Sea</p></tp:treatment-sec><tp:treatment-sec sec-type="Etymology"><title>Etymology.</title><p>Named after the type locality, Pulau Tinggi in East Johor, Malaysia.</p></tp:treatment-sec><tp:treatment-sec sec-type="Description"><title>Description:</title><p>Based on holotype female, 2.0 mm, UKMMZ-1399.</p><sec sec-type="Head"><title>Head</title><p>lateroventral cephalic lobes rounded and very pronounced, rostrum absent. <italic>Eyes</italic> minute, circular. <italic>Antenna 1</italic> peduncular articles 1 – 2 provided with setae along the ventral margin; accessory flagellum triarticulate; main flagellum distinctly shorter than peduncle, about as long as peduncle article 3, 5 articulate. <italic>Antenna 2</italic> subequal to antenna 1; flagellum biarticulae; first article with several robust setae and long setae all over; second article with several robust setae and long setae. <italic>Upper lip</italic> semicircular. <italic>Lower lip</italic> inner plate large, shoulders broad, mandibular process prominently winged <!--PageBreak--><!--PageBreak--><!--PageBreak--><!--PageBreak--><!--PageBreak-->outward. <italic>Maxilla 1</italic> inner plate with pinnate seta apically; outer plate with two setae, one pinnate and a seta; palp densely filled with robust setae apically. <italic>Maxilla 2</italic> inner and outer plates furnished with pinnate and simple setae. <italic>Mandible</italic> molar rounded and well-developed; incisor smooth; palp strong; first article shorter than second article; second and third article subequal in length; third article with several robust setae distally. <italic>Maxilliped</italic> inner plate elongate with about 2 blunt robust setae; outer plate suboval with several spines and setae; palp 4-articulate, second article wide and densely setose on inner margin, third article subtrianglular with several long setae, fourth article subtriangular and small.</p></sec><sec sec-type="Pereon"><title>Pereon</title><p><italic>Gnathopod 1</italic> coxa narrow, subrectangular; basis elongate with several long setae along the posterior margin; carpus broad furnished with several setae at posterior margin, about as broad as long; propodus wide with several long setae situated anterodistally; dactylus normal. <italic>Gnathopod 2</italic> coxa narrow, subrectangular; basis elongate with several long setae along the posterior margin; carpus suboval in shape; propodus wide provided with several long setae at anterodistal angle; dactylus falcate, slightly extending palm when closed.</p><p><italic>Pereopod 3 – 4</italic> homopodous, coxa subquadrate; basis elongate provided with few long setae; carpus twice as long as merus; propodus narrow; dactylus nodulate. <italic>Pereopod 5</italic> coxa small, bilobate; basis semicircular, few plumose setae along posterior margin; ischium wider than long; merus wider than long, provided with two transverse rows of robust setae and a row of plumose setae; carpus twice as long as wide, 4 transverse rows of robust setae, one traverse row of plumose setae; propodus longer than wide, provided with 3 traverse rows of robust setae; dactylus large, with 3–4 robust setae along anterior margin. <italic>Pereopod 6</italic> coxa subquadrate; basis wide, oval shape, several plumose setae along posterior margin; merus longer than wide; carpus longer than wide, robust setae along anterior margin; propodus shorter than merus, robust setae along anterior margin; dactylus nodulate. <italic>Pereopod 7</italic> coxa subtriangular; basis oval shape; merus longer than wide, few robust setae; carpus longer than wide, robust setae along anterior margin and posterior margin; propodus longer than wide provided with several robust setae; dactylus nodulate.</p></sec><sec sec-type="Pleon"><title>Pleon</title><p><italic>Pleopods 1–3</italic> peduncle shortened and slightly expanded distally; outer ramus longer than inner ramus; rami multiarticulate. <italic>Uropod 1</italic> peduncle with several robust setae lining at the medial margin and distally; rami subequal in length. <italic>Uropod 2</italic> peduncle provided with 2 robust setae and a robust seta distally; rami subequal in length. <italic>Uropod 3</italic> well developed; both rami with long plumose setae; outer ramus 2 biarticulate; inner ramus shorter than outer ramus. <italic>Telson</italic> about 5/6 cleft; both lobes with 2 setae apically and a seta medially.</p><fig id="F8" position="float" orientation="portrait"><label>Figure 3b.</label><caption><p><italic><tp:taxon-name>Urothoe tinggiensis</tp:taxon-name></italic> sp. n., holotype, female, (UKMMZ-1399), 2.0 mm. Pulau Tinggi, Johor, South China Sea. All scales represent 0.1 mm.</p></caption><graphic xmlns:xlink="http://www.w3.org/1999/xlink" xlink:href="ZooKeys-087-043-g008.jpg" xlink:type="simple" position="float" orientation="portrait"/></fig><fig id="F9" position="float" orientation="portrait"><label>Figure 3c.</label><caption><p><italic><tp:taxon-name>Urothoe tinggiensis</tp:taxon-name></italic> sp. n., holotype, female, (UKMMZ-1399), 2.0 mm. Pulau Tinggi, Johor, South China Sea. All scales represent 0.05 mm.</p></caption><graphic xmlns:xlink="http://www.w3.org/1999/xlink" xlink:href="ZooKeys-087-043-g009.jpg" xlink:type="simple" position="float" orientation="portrait"/></fig><fig id="F10" position="float" orientation="portrait"><label>Figure 3d.</label><caption><p><italic><tp:taxon-name>Urothoe tinggiensis</tp:taxon-name></italic> sp. n., holotype, female, (UKMMZ-1399), 2.0 mm. Pulau Tinggi, Johor, South China Sea. All scales represent 0.1 mm.</p></caption><graphic xmlns:xlink="http://www.w3.org/1999/xlink" xlink:href="ZooKeys-087-043-g010.jpg" xlink:type="simple" position="float" orientation="portrait"/></fig><fig id="F11" position="float" orientation="portrait"><label>Figure 3e.</label><caption><p><italic><tp:taxon-name>Urothoe tinggiensis</tp:taxon-name></italic> sp. n., holotype, female, (UKMMZ-1399), 2.0 mm. Pulau Tinggi, Johor, South China Sea. All scales represent 0.05 mm.</p></caption><graphic xmlns:xlink="http://www.w3.org/1999/xlink" xlink:href="ZooKeys-087-043-g011.jpg" xlink:type="simple" position="float" orientation="portrait"/></fig></sec></tp:treatment-sec><tp:treatment-sec sec-type="Remarks"><title>Remarks.</title><p>According to the proposed classification of the ‘<italic>falcata</italic>’ group by <xref ref-type="bibr" rid="B4">Barnard (1962)</xref>, members of this group possess dissimilar gnathopods; gnathopod 1 simple, elongated and slender propodus, bearing no palm; gnathopod 2 has a suboval or slightly expanding propodus with a distinct, rounded palm. With these characters our species is clearly attributed to the ‘<italic>falcata’</italic> group. However, there are perceivable d<!--PageBreak-->ifferences that can be ruled out between the new species and all the members of the group. As such, the setose dactylus of pereopod 5 in <italic><tp:taxon-name>Urothoe tinggiensis</tp:taxon-name></italic> is readily distinguished from the non-spinose dactylus of pereopod 5 in <italic><tp:taxon-name>Urothoe pinnata</tp:taxon-name></italic> and <italic><tp:taxon-name>Urothoe tumorosa</tp:taxon-name></italic>. Differing from <italic><tp:taxon-name>Urothoe platydactyla</tp:taxon-name></italic> in the expanding and elliptical shape of the pereopod 5 dactylus. Both the pereopod 6 and 7 are somewhat different from <italic><tp:taxon-name>Urothoe platypoda</tp:taxon-name></italic>; the merus and carpus in <italic><tp:taxon-name>Urothoe tinggiensis</tp:taxon-name></italic> is considerably linear and elongated while the merus and carpus of both pereopod 6 and 7 in <italic><tp:taxon-name>Urothoe platypoda</tp:taxon-name></italic> are lobed posteriorly. The enormously produced coxa 4 in <italic><tp:taxon-name>Urothoe coxalis</tp:taxon-name></italic> is contrastingly distinctive from the normal subquadrate coxa 4 of <italic><tp:taxon-name>Urothoe tinggiensis</tp:taxon-name></italic>. The new species appears to have close affinities to <italic><tp:taxon-name>Urothoe orientalis</tp:taxon-name></italic> due to the wide carpus of pereopod 5 but clearly distinguished from the latter in the shape of propodus of gnathopod 1 and the absence of robust setae on the outer ramus of uropods 1 and 2. <italic><tp:taxon-name>Urothoe tinggiensis</tp:taxon-name></italic> is also distinguished from <italic><tp:taxon-name>Urothoe oniscoides</tp:taxon-name></italic> by the presence of eyes. The new species has some remarkable similarities with <italic><tp:taxon-name>Urothoe cuspis</tp:taxon-name></italic> Imbach, 1969 from Bay of Nhatrang, Vietnam, but seem to be different from the latter in the acuminate cuspidate coxa 2.</p></tp:treatment-sec><tp:treatment-sec sec-type="Distribution"><title>Distribution.</title><p><italic>Malaysia</italic>. Johor: Pulau Tinggi.</p></tp:treatment-sec></tp:taxon-treatment><ref-list><ref id="B31"><mixed-citation xmlns:xlink="http://www.w3.org/1999/xlink" xlink:type="simple"><person-group><name name-style="western"><surname>Imbach</surname><given-names>MC</given-names></name></person-group> (<year>1969</year>)<article-title> Gammaridean Amphipoda from the South China Sea.</article-title><source>Naga Report</source><volume>4</volume>: <fpage>39</fpage>–<lpage>167</lpage>.</mixed-citation></ref><ref id="B40"><mixed-citation xmlns:xlink="http://www.w3.org/1999/xlink" xlink:type="simple"><person-group><name name-style="western"><surname>Ren</surname><given-names>X</given-names></name></person-group> (<year>1991</year>)<article-title> Contribution to the study of marine biology in the Nasha Islands and the neighbouring waters I.</article-title><source>China Ocean Press</source> 4:181–188.</mixed-citation></ref><ref id="B5"><mixed-citation xmlns:xlink="http://www.w3.org/1999/xlink" xlink:type="simple"><person-group><name name-style="western"><surname>Barnard</surname><given-names>JL</given-names></name><name name-style="western"><surname>Drummond</surname><given-names>MM</given-names></name></person-group> (<year>1979</year>)<article-title> Gammaridean Amphipoda of Australia, Part IV.</article-title><source>Smithsonian Contributions to Zoology</source><volume>269</volume>: <fpage>1</fpage>–<lpage>69</lpage>.</mixed-citation></ref><ref id="B4"><mixed-citation xmlns:xlink="http://www.w3.org/1999/xlink" xlink:type="simple"><person-group><name name-style="western"><surname>Barnard</surname><given-names>JL</given-names></name></person-group> (<year>1962</year>)<article-title> South Atlantic abyssal amphipods collected by R. V. Verna. Abyssal crustacean.</article-title><source>Verna Research Series</source><volume>1</volume>: <fpage>1</fpage>–<lpage>78</lpage>.</mixed-citation></ref></ref-list></tp:taxon-treatment>
